# Supplementary material for: Knowledge, Awareness, and Perceptions Towards Antibiotic Use, Resistance, and Antimicrobial Stewardship Among Final-Year Medical and Pharmacy Students in Saudi Arabia
Source: Antibiotics (Basel). 2025 Jan 22;14(2):116. doi: 10.3390/antibiotics14020116 (PMC11852200; doi:10.3390/antibiotics14020116)
Supplement: Supplementary file 1 [file antibiotics-14-00116-s001.zip]

Archive with 1 entries (1 files):
- antibiotics-3408182-supplementary.pdf
